# Supplementary material for: Chemokinergic and Dopaminergic Signalling Collaborates through the Heteromer Formed by CCR9 and Dopamine Receptor D5 Increasing the Migratory Speed of Effector CD4+ T-Cells to Infiltrate the Colonic Mucosa
Source: Int J Mol Sci. 2024 Sep 18;25(18):10022. doi: 10.3390/ijms251810022 (PMC11432204; doi:10.3390/ijms251810022)
Supplement: Supplementary file 1 [file ijms-25-10022-s001.zip]

Archive with 1 entries (1 files):
- ijms-3179975-supplementary.pdf
